# Supplementary material for: Modelling the Balance Axiom in Flow Theory: A Physiological and Computational Approach in STEAM Education
Source: Sensors (Basel). 2025 Dec 20;26(1):38. doi: 10.3390/s26010038 (PMC12787605; doi:10.3390/s26010038)
Supplement: Supplementary file 1 [file sensors-26-00038-s001.zip]

Archive with 1 entries (1 files):
- sensors-4012800-supplementary.ipynb
