# Supplementary material for: Modelling the Balance Axiom in Flow Theory: A Physiological and Computational Approach in STEAM Education
Source: Sensors (Basel). 2025 Dec 20;26(1):38. doi: 10.3390/s26010038 (PMC12787605; doi:10.3390/s26010038)
Supplement: Supplementary file 1 [file sensors-26-00038-s001.zip › sensors-4012800-supplementary.ipynb]

# %% [markdown]
Solo elimino valores del grupo N5_2, para encontrar en cualquier grupo la sesión de mínima entropía de Shanon

# %% [code]
import numpy as np
from scipy.stats import norm

# Datos
data = {
    'N5_1 (Design)': {
        'mean': [4.92, 6.00, 5.14, 4.43, 5.27, 5.08, 4.57, 4.86, 5.38],
        'sd': [0.515, 1.732, 1.657, 1.618, 1.009, 1.320, 1.158, 1.406, 1.261]
    },
    'N5_2 (Design)': {
        'mean': [5.55, 6.00, 5.60, 5.38, 5.08, 5.00, 4.92, np.nan, np.nan],
        'sd': [1.214, 1.789, 1.350, 1.261, 0.494, 0.426, 0.669, np.nan, np.nan]
    },
    'N6_1 (Robotics)': {
        'mean': [4.43, 4.36, 4.67, 5.07, 4.55, 5.23, 5.31, 5.00, 5.08],
        'sd': [1.512, 1.120, 1.155, 0.730, 1.968, 1.235, 0.855, 1.537, 1.084]
    },
    'N6_2 (Robotics)': {
        'mean': [5.33, 4.79, 5.15, 5.20, 5.25, 5.44, 5.23, 5.27, 4.92],
        'sd': [1.047, 0.802, 1.214, 0.414, 0.754, 0.527, 0.725, 0.905, 0.494]
    }
}

# Función para calcular la entropía
def entropy(probs):
    probs = np.where(probs == 0, 1e-9, probs)  # Reemplazar ceros por un valor pequeño
    return -np.sum(probs * np.log2(probs))

# Escala Likert
likert_scale = np.arange(1, 9)

# Calcular las entropías para cada grupo y sesión
entropies = {group: [] for group in data}
mean_entropies = {}

for group, stats in data.items():
    means = stats['mean']
    sds = stats['sd']
    group_entropies = []
    for mean, sd in zip(means, sds):
        if not np.isnan(mean):
            # Estimar la distribución normal
            dist = norm(loc=mean, scale=sd)
            # Calcular probabilidades para cada punto de la escala Likert
            probs = np.array([dist.cdf(x + 0.5) - dist.cdf(x - 0.5) for x in likert_scale])
            probs = probs / probs.sum()  # Asegurar que suman 1
            # Calcular y almacenar la entropía
            group_entropies.append(entropy(probs))
        else:
            group_entropies.append(np.nan)

    # Calcular entropía media del grupo (ignorando NaNs)
    mean_entropy = np.nanmean(group_entropies)
    mean_entropies[group] = mean_entropy

    # Almacenar las entropías calculadas para cada sesión del grupo
    entropies[group] = group_entropies

# Mostrar resultados y encontrar sesión con entropía mínima
for group, entropy_vals in entropies.items():
    min_entropy_index = np.nanargmin(entropy_vals)  # Índice de la sesión con entropía mínima (ignorando NaNs)
    min_entropy_session = min_entropy_index + 1  # Sumar 1 porque las sesiones comienzan en 1
    min_entropy_value = entropy_vals[min_entropy_index]  # Valor de la entropía mínima

    print(f"{group}: {entropy_vals}")
    print(f"Sesión con entropía mínima: {min_entropy_session} (Valor de entropía: {min_entropy_value})")
    print(f"Entropía media del grupo: {mean_entropies[group]}")
    print()


# %% [markdown]
Elimino en los grupos de diseño las dos últimas sesiones, para hacerlos comparables

# %% [code]
import numpy as np
from scipy.stats import norm

# Datos
data = {
    'N5_1 (Design)': {
        'mean': [4.92, 6.00, 5.14, 4.43, 5.27, 5.08, 4.57, np.nan, np.nan],
        'sd': [0.515, 1.732, 1.657, 1.618, 1.009, 1.320, 1.158, np.nan, np.nan]
    },
    'N5_2 (Design)': {
        'mean': [5.55, 6.00, 5.60, 5.38, 5.08, 5.00, 4.92, np.nan, np.nan],
        'sd': [1.214, 1.789, 1.350, 1.261, 0.494, 0.426, 0.669, np.nan, np.nan]
    },
    'N6_1 (Robotics)': {
        'mean': [4.43, 4.36, 4.67, 5.07, 4.55, 5.23, 5.31, 5.00, 5.08],
        'sd': [1.512, 1.120, 1.155, 0.730, 1.968, 1.235, 0.855, 1.537, 1.084]
    },
    'N6_2 (Robotics)': {
        'mean': [5.33, 4.79, 5.15, 5.20, 5.25, 5.44, 5.23, 5.27, 4.92],
        'sd': [1.047, 0.802, 1.214, 0.414, 0.754, 0.527, 0.725, 0.905, 0.494]
    }
}

# Función para calcular la entropía
def entropy(probs):
    probs = np.where(probs == 0, 1e-9, probs)  # Reemplazar ceros por un valor pequeño
    return -np.sum(probs * np.log2(probs))

# Escala Likert
likert_scale = np.arange(1, 9)

# Calcular las entropías para cada grupo y sesión
entropies = {group: [] for group in data}
mean_entropies = {}

for group, stats in data.items():
    means = stats['mean']
    sds = stats['sd']
    group_entropies = []
    for mean, sd in zip(means, sds):
        if not np.isnan(mean):
            # Estimar la distribución normal
            dist = norm(loc=mean, scale=sd)
            # Calcular probabilidades para cada punto de la escala Likert
            probs = np.array([dist.cdf(x + 0.5) - dist.cdf(x - 0.5) for x in likert_scale])
            probs = probs / probs.sum()  # Asegurar que suman 1
            # Calcular y almacenar la entropía
            group_entropies.append(entropy(probs))
        else:
            group_entropies.append(np.nan)

    # Calcular entropía media del grupo (ignorando NaNs)
    mean_entropy = np.nanmean(group_entropies)
    mean_entropies[group] = mean_entropy

    # Almacenar las entropías calculadas para cada sesión del grupo
    entropies[group] = group_entropies

# Mostrar resultados y encontrar sesión con entropía mínima
for group, entropy_vals in entropies.items():
    min_entropy_index = np.nanargmin(entropy_vals)  # Índice de la sesión con entropía mínima (ignorando NaNs)
    min_entropy_session = min_entropy_index + 1  # Sumar 1 porque las sesiones comienzan en 1
    min_entropy_value = entropy_vals[min_entropy_index]  # Valor de la entropía mínima

    print(f"{group}: {entropy_vals}")
    print(f"Sesión con entropía mínima: {min_entropy_session} (Valor de entropía: {min_entropy_value})")
    print(f"Entropía media del grupo: {mean_entropies[group]}")
    print()


# %% [code]
import numpy as np
import matplotlib.pyplot as plt
from scipy.stats import norm
from scipy.integrate import quad
from scipy.optimize import fminbound

# Parameters of the normal distributions
mu_Hmin, sigma_Hmin = 5.20, 0.14
mu_A3, sigma_A3 = 5.11, 0.39

# Create a range of values for the x-axis
x = np.linspace(4, 6, 1000)

# Calculate the normal distributions
y_Hmin = norm.pdf(x, mu_Hmin, sigma_Hmin)
y_A3 = norm.pdf(x, mu_A3, sigma_A3)

# Functions of the normal distributions
f_Hmin = lambda x: norm.pdf(x, mu_Hmin, sigma_Hmin)
f_A3 = lambda x: norm.pdf(x, mu_A3, sigma_A3)

# Calculate the shared area using numerical integration
area_shared, _ = quad(lambda x: min(f_Hmin(x), f_A3(x)), -np.inf, np.inf)

# Convert the shared area to a percentage
percentage_shared = area_shared * 100

# Find the point of maximum common probability
max_prob_point = fminbound(lambda x: -min(f_Hmin(x), f_A3(x)), 4, 6)

# Find maximum probability density values
max_density_Hmin = np.max(y_Hmin)
max_density_A3 = np.max(y_A3)

# Create the figure and axes with a modern design
plt.figure(figsize=(12, 8))
plt.style.use('seaborn-darkgrid')

# Plot the normal distributions
plt.plot(x, y_Hmin, label='Hmin (M=5.20, SD=0.14)', color='blue', linewidth=2)
plt.plot(x, y_A3, label='A3 (M=5.11, SD=0.39)', color='red', linewidth=2)

# Plot the vertical lines at the means
plt.axvline(mu_Hmin, color='blue', linestyle='--', linewidth=1.5, label='Mean Hmin')
plt.axvline(mu_A3, color='red', linestyle='--', linewidth=1.5, label='Mean A3')

# Plot the vertical line at the point of maximum common probability
plt.axvline(max_prob_point, color='green', linestyle='--', linewidth=1.5, label='Max Common Probability')

# Add a legend
plt.legend(fontsize=12)

# Add titles and labels with a modern font
plt.title(f'Normal Distributions of Hmin and A3\nShared Area: {area_shared:.4f} ({percentage_shared:.2f}%)', fontsize=16)
plt.xlabel('Values', fontsize=14)
plt.ylabel('Probability Density', fontsize=14)

# Show the grid
plt.grid(True, linestyle='--', alpha=0.7)

# Show the plot
plt.show()

# Print results
print(f"Shared area: {area_shared:.4f}")
print(f"Shared percentage: {percentage_shared:.2f}%")
print(f"Max density of Hmin: {max_density_Hmin:.4f}")
print(f"Max density of A3: {max_density_A3:.4f}")
print(f"Max common probability point: {max_prob_point:.4f}")
